# Supplementary material for: Assessing frailty in aged zebrafish using a quick pseudo-frailty index
Source: Biol Open. 2026 Apr 24;15(4):bio062345. doi: 10.1242/bio.062345 (PMC13148474; doi:10.1242/bio.062345)
Supplement: Dataset 1. [file biolopen-15-062345-Dataset1.xlsx]

## Sheet: Feeding regime
Supplementary figure 1 : Zebrafish feeding schedule
Age (days)	Food schedule
5-10	Zebrafeed <100 (from Sparos) + Rotifers (L-strain rotifers low saline 7ppt from ZM fish food and Equipment) twice daily
10-15	Zebrafeed <100 + Artemia twice daily
15-30	Zebrafeed 100-200 (from Sparos) + Artemia twice daily
31-60	Zebrafeed 200-400 (from Sparos) + Artemia twice daily
60-90	Zebrafeed 400-600 (from Sparos) + Artemia twice daily
90+	Mon, Weds, Fri - Zebrafeed 400-600 AM + PM
	Tue + Thurs - Artemia 2nd Instar AM, Zeb 400-600 PM
	Sat+Sun: Adults single feed of Artemia

## Sheet: Disease screen results
Health status Cumulative Summary 2016-2025	A01 (Techniplast)			C12
Name of pathogen	Pots tested (positive)	Fish	environmental test	Pots tested (positive)	Fish	environmental test		A pot is a group of fish that is sent together for analysis, these fish are tested in a pool, thus if one fish is positive in the pool the entire pool is returned as positive A pot can contain multiple fish and the total number of fish that is tested in all those pots together is shown in the next column To give an example: in the first line it is stated that 30 pots were analysed of which none w…
Edwardsiella ictaluri	30 (0)	143	0	18 (0)	87	0
Flavobacterium columnare	24 (0)	121	0	10 (0)	65	0
Ichthyophthirius multifiliis	24 (0)	121	0	10 (0)	65	0
Mycobacterium spp.	24 (2)	121	0	10 (3)	65	0
Mycobacterium abscessus	24 (0)	121	0	10 (0)	65	0
Mycobacterium chelonae	24 (0)	121	1	10 (1)	65	2
Mycobacterium gordonae	11 (3)	45	2	4 (1)	25	1
Mycobacterium fortuitum	20 (0)	121	0	10 (0)	65	1		We have 2 aquarium systems that have been tested separately, C12 and A01, most of the fish derive from A01 but there is movement of fish between the systems
Mycobacterium haemophilum	24 (0)	121	0	10 (0)	65	0
Mycobacterium marinum	30 (0)	143	0	18 (0)	87	0
Mycobacterium peregrinum	24 (0)	121	0	10 (0)	65	0
Myxidium streisingeri	24(2)	121	0	10 (6)	65	0
Piscinoodinium pillulare	24(0)	121	0	10 (0)	65	0
Pleistophora hyphessobryconis	30 (0)	143	0	18 (0)	87	0
Pseudocapillaria tomentosa	30(0)	143	0	18 (0)	87	0
Pseudoloma neurophilia	30 (13)	143	0	18 (11)	87	0
Zebrafish picornavirus (ZfPV-1) +	19 (15)	65	2	5 (4)	30	0
Recent yearly data
2025		a01 technipl.	a01 technipl.	a01 technipl.	a01 technipl.	c12	c12	c12
		pot1	pot2	pot3	pot4	pot5	pot6	pot7
Aeromonas hydrophila		-	-	-	-	-	-	-
Edwardsiella ictaluri		-	-	-	-	-	-	-
Flavobacterium columnare		-	-	-	-	-	-	-
Ichthyophthirius multifiliis		-	-	-	-	-	-	-
Infectiousspleen & kidney necrosis virus		-	-	-	-	-	-	-
Mycobacterium abscessus		-	-	-	-	-	-	-
Mycobacterium chelonae		-	-	-	-	-	-	-
Mycobacterium fortuitum		-	-	-	-	-	-	-
Mycobacterium haemophilum		-	-	-	-	-	-	-
Mycobacterium gordonae		+	+	-	-	+	-	-
Mycobacterium marinum		-	-	-	-	-	-	-
Mycobacterium peregrinum		-	-	-	-	-	-	-
Mycobacterium saopaulense
Mycobacterium species		+	+	+	+	+	+	+
Myxidium streisingeri		-	-	-	-	-	-	-
Piscinoodinium pillulare		-	-	-	-	-	-	-
Pleistophora hyphessobryconis		-	-	-	-	-	-	-
Pseudocapillaria tomentosa		-	-	-	-	-	-	-
Pseudoloma neurophilia		-	-	-	-	+	+	-
Red spotted grouper nervous necrosis virus		-	-	-	-	-	-	-
Saprolegnia brachydanis		-	-	-	-	-	-	-
Zebrafish picornavirus		+	+	+	+	+	+	+
2023		c12	a01 techipl.	a01 techipl.	a01 techipl.	a01 techipl.	environm. c12	environm a01
			pot1	pot2	pot3	pot4
Aeromonas hydrophila		-	-	-	-	-	-	-
Edwardsiella ictaluri		-	-	-	-	-	-	-
Flavobacterium columnare		-	-	-	-	-	-	-
Ichthyophthirius multifiliis		-	-	-	-	-	-	-
Infectiousspleen & kidney necrosis virus		-	-	-	-	-	-	-
Mycobacterium abscessus		-	-	-	-	-	-	-
Mycobacterium chelonae		-	-	-	-	-	-	+
Mycobacterium fortuitum		-	-	-	-	-	-	-
Mycobacterium haemophilum		-	-	-	-	-	-	-
Mycobacterium gordonae		-	-	-	-	-	-	-
Mycobacterium marinum		-	-	-	-	-	-	-
Mycobacterium peregrinum		-	-	-	-	-	-	-
Mycobacterium saopaulense		-	-	-	-	-	-	-
Myxidium streisingeri		-	+	-	-	-	-	-
Piscinoodinium pillulare		-	-	-	-	-	-	-
Pleistophora hyphessobryconis		-	-	-	-	-	-	-
Pseudocapillaria tomentosa		-	-	-	-	-	-	-
Pseudoloma neurophilia		+	+	+	-	-	-	-
Red spotted grouper nervous necrosis virus		-	-	-	-	-	-	-
Saprolegnia brachydanis		-	-	-	-	-	-	-
Zebrafish picornavirus		+	+	+	+	+	+	-
2022		c12	a01	environm c12	environm a01
			pot1-pot4
Aeromonas hydrophila
Edwardsiella ictaluri		-	-
Flavobacterium columnare		-	-
Ichthyophthirius multifiliis		-	-
Infectiousspleen & kidney necrosis virus		-	-
Mycobacterium abscessus				-	-
Mycobacterium chelonae				+	-
Mycobacterium fortuitum				-	-
Mycobacterium haemophilum				-	-
Mycobacterium gordonae				-	-
Mycobacterium marinum				-	-
Mycobacterium peregrinum				-	-
Mycobacterium saopaulense				-	-
Myxidium streisingeri		+	-
Piscinoodinium pillulare		-	-
Pleistophora hyphessobryconis		-	-
Pseudocapillaria tomentosa		-	-
Pseudoloma neurophilia		+	+
Red spotted grouper nervous necrosis virus
Saprolegnia brachydanis
Zebrafish picornavirus		+	+
No test in 2021/covid
2020
		pot1	pot2	pot3	pot4	pot5	pot6	pot7	pot8	pot9	pot10	pot11	pot12
Aeromonas hydrophila
Edwardsiella ictaluri		-	-	-	-	-	-	-	-	-	-	-	-
Flavobacterium columnare		-	-	-	-	-	-	-	-	-	-	-	-
Ichthyophthirius multifiliis		-	-	-	-	-	-	-	-	-	-	-	-
Infectiousspleen & kidney necrosis virus		-	-	-	-	-	-	-	-	-	-	-	-
Mycobacterium abscessus		-	-	-	-	-	-	-	-	-	-	-	-
Mycobacterium chelonae		-	-	-	-	-	-	-	-	-	-	-	-
Mycobacterium fortuitum		-	-	-	-	-	-	-	-	-	-	-	-
Mycobacterium haemophilum		-	-	-	-	-	-	-	-	-	-	-	-
Mycobacterium gordonae		-	-	-	-	-	-	-	-	-	-	-	-
Mycobacterium marinum		-	-	-	-	-	-	-	-	-	-	-	-
Mycobacterium peregrinum		-	-	-	-	-	-	-	-	-	-	-	-
Mycobacterium saopaulense		-	-	-	-	-	-	-	-	-	-	-	-
Myxidium streisingeri		-	-	-	-	-	-	+	+	+	+	+	-
Piscinoodinium pillulare		-	-	-	-	-	-	-	-	-	-	-	-
Pleistophora hyphessobryconis		-	-	-	-	-	-	-	-	-	-	-	-
Pseudocapillaria tomentosa		-	-	-	-	-	-	-	-	-	-	-	-
Pseudoloma neurophilia		+	-	+	-	-	+	+	+	+	+	+	-
Red spotted grouper nervous necrosis virus
Saprolegnia brachydanis
Zebrafish picornavirus		-	+	-	-	+	+	-	+	+	-	+	-

## Sheet: Water parameters
YEAR	TEMP	pH	AMMONIA	NITRATE	NITRITE	FREE CHLORINE	TOTAL CHLORINE (reacted chlorine + free chlorine)	CONDUCTIVITY	TOTAL HARDNESS	ALKALINITY	Copper
	(ºC)	(log)	(mg/L NH3)	(mg/L NO3)	(mg/L NO2)	(mg/L free Cl)	(mg/L total Cl)	(mS/cm)	(mg/L CaCO3)	(mg/L CaCO3)
2021 AVG.	27.9733	7.48617	0.0634043	20.9977	0.0247826	0.0261702	0.0544681	317.682	25.5319	10.8511	0
2021 S.D.	0.437659	0.118277	0.0267254	7.96184	0.0170931	0.02006	0.027726	11.1267	8.2247	6.196	0
2022 AVG.	27.7772	7.48265	0.0714894	16.1592	0.0204255	0.0176087	0.0511111	331.395	48.6458	24.6939	0
2022 S.D.	0.259545	0.210543	0.0210567	4.96571	0.00931512	0.00705054	0.0263906	21.5076	28.8566	8.86285	0
2023 AVG.	27.8629	7.4686	0.0583721	22.6395	0.0251163	0.0281395	0.085814	321.905	38.8372	61.6279	0
2023 S.D.	0.207344	0.102367	0.0268975	5.70168	0.0127936	0.0206162	0.145361	3.95591	13.7077	22.5916	0
2024 AVG.	27.8114	7.38152	0.10913	18.8348	0.018913	0.0379545	0.0645455	321.156	30.4348	91.5217	0
2024 S.D.	0.165959	0.129683	0.173331	3.74719	0.00766761	0.0173312	0.0170437	4.0337	6.03932	25.7524	0
2025 AVG	27.9872	7.4018	0.0683333	22.9605	0.0198444	0.0194286	0.0642222	330.771	41.1633	102.75	0
2025 S.D.	0.425092	0.162816	0.0411708	7.0001	0.0130697	0.0238298	0.0282432	22.1535	23.1141	29.6209	0
*) TOTAL CHLORINE is a measurement of both "reacted" chlorine and FREE CHLORINE; the reacted chlorine includes chloramines which can also be harmful in fish
