# Supplementary material for: Assessing frailty in aged zebrafish using a quick pseudo-frailty index
Source: Biol Open. 2026 Apr 24;15(4):bio062345. doi: 10.1242/bio.062345 (PMC13148474; doi:10.1242/bio.062345)
Supplement: Dataset 2. [file biolopen-15-062345-Dataset2.xlsx]

## Sheet: Fish genotypes for qPCR
LWT = London Wild Type, AB and Nacre are Wild type strains.
London Wild Type is a Wildtype line that was derived around 2000 at UCL, Darrow KO and Harris WA. Zebrafish. 2004;1(1):40-45. doi:10.1089/154585404774101662
Male	Strain	Background strain	Age	Female	Strain	Background strain	Age
215	Nacre	Nacre	Young	211	Upmffa inj (negative)	Nacre	Young
216	Nacre	Nacre	Young	212	Upmffa inj (negative)	Nacre	Young
217	Nacre	Nacre	Young	139	UAS:EGFP; fli1:GFF;UAS:Gcamp7a x AB	AB	Young
99	Nacre	Nacre	Robust old	256	(hsgal4)(HR)	AB/LWT	Robust old
233	AB	AB	Robust old	257	(hsgal4)(HR)	AB/LWT	Robust old
197	RNaseH2A +/+	AB/LWT	Robust old	258	(hsgal4)(HR)	AB/LWT	Robust old
196	RNaseH2A +/+	AB/LWT	Pre-frail old	241	Tg(lys:H2AmCherry)SHT3 x Tg(mpx:GFP) (Green + Red)	AB/LWT	Pre-frail old
199	RNaseH2A +/+	AB/LWT	Pre-frail old	295	TBK1+/-;Nacre(50%)ID(FC)	AB/LWT	Pre-frail old
235	AB	AB	Pre-frail old	296	TBK1+/-;Nacre(50%)ID(FC)	AB/LWT	Pre-frail old
97	Nacre	Nacre	Frail old	253	(hsgal4)(HR)	AB/LWT	Frail old
98	Nacre	Nacre	Frail old	254	(hsgal4)(HR)	AB/LWT	Frail old
234	AB	AB	Frail old	255	(hsgal4)(HR)	AB/LWT	Frail old
1	LWT	LWT	Frail old	25	LWT	LWT	Frail old
2	LWT	LWT	Frail old	26	LWT	LWT	Frail old
3	TgsyRGeco/+	AB/LWT	Frail old	27	bge/+	AB/LWT	Frail old
4	bge/+	AB/LWT	Frail old	28	LWT	LWT	Pre-frail old
5	fli:RFP 001054-00004	AB/LWT	Frail old	29	TgsyRGeco/+	AB/LWT	Pre-frail old
6	fli:RFP 001054-00004	AB/LWT	Frail old	30	nbas sh680/+ or +/+	AB/LWT	Pre-frail old
7	LWT	LWT	Pre-frail old	31	LWT	LWT	Robust old
8	LWT	LWT	Pre-frail old	32	LWT	LWT	Robust old
9	gSmurf1/+ 001113-00008	AB/LWT	Pre-frail old	33	TgsyRGeco/+	AB/LWT	Robust old
10	bge/+	AB/LWT	Pre-frail old	34	AB	AB	Young
11	fli:RFP 001054-00004	AB/LWT	Pre-frail old	35	AB	AB	Young
12	dock6 het fli:RFP 001052-00002	AB/LWT	Pre-frail old	36	AB	AB	Young
13	LWT	LWT	Robust old	FF25	LWT	LWT	frail female
14	LWT	LWT	Robust old	FF26	LWT	LWT	frail female
15	TgsyRGeco/+	AB/LWT	Robust old	FF27	bge/+	AB/LWT	frail female
16	bge/+	AB/LWT	Robust old	PFF28	LWT	LWT	prefrail female
17	Tg p21GFP	AB/LWT	Robust old	PFF29	TgsyRGeco/+	AB/LWT	prefrail female
18	Tg p21GFP	AB/LWT	Robust old	PFF30	nbas sh680/+ or +/+	AB/LWT	prefrail female
19	AB	AB	Young	ROF31	LWT	LWT	robust old female
20	cyp21a/+	AB/LWT	Young	ROF32	LWT	LWT	robust old female
21	cyp21a/+	AB/LWT	Young	ROF33	TgsyRGeco/+	AB/LWT	robust old female
22	2FERV-LTRS 1736-1/+	AB/LWT	Young	YF34	AB	AB	young female
23	2FERV-LTRS 1736-1/+	AB/LWT	Young	YF35	AB	AB	young female
24	2FERV-LTRS 1736-1/+	AB/LWT	Young	YF36	AB	AB	young female
70	AB	AB	Young
71	AB	AB	Young
72	AB	AB	Young
171	Cyplla2 line 1/+ x AB	AB	Young
194	Cyplla2 line 1/+ x AB	AB	Young
184	Cyplla2 line 1/+ x AB	AB	Young
147	Gle1 +/- hi416a x AB	AB	Robust old
148	Gle1 +/- hi416a x AB	AB	Robust old
155	Gle1 +/- hi416a x AB	AB	Robust old
207	Upmffa inj (negative)	Nacre	Young
208	Upmffa inj (negative)	Nacre	Young
209	Upmffa inj (negative)	Nacre	Young
FM1	LWT	LWT	frail male
FM2	LWT	LWT	frail male
FM3	TgsyRGeco/+	AB/LWT	frail male
FM4	bge/+	AB/LWT	frail male
FM5	fli:RFP 001054-00004	AB/LWT	frail male
FM6	fli:RFP 001054-00004	AB/LWT	frail male
PFM7	LWT	LWT	prefrail male
PFM8	LWT	LWT	prefrail male
PFM9	gSmurf1/+ 001113-00008	AB/LWT	prefrail male
PFM10	bge/+	AB/LWT	prefrail male
PFM11	fli:RFP 001054-00004	AB/LWT	prefrail male
PFM12	dock6 het fli:RFP 001052-00002	AB/LWT	prefrail male
ROM13	LWT	LWT	robust old male
ROM14	LWT	LWT	robust old male
ROM15	TgsyRGeco/+	AB/LWT	robust old male
ROM16	bge/+	AB/LWT	robust old male
ROM17	Tg p21GFP	AB/LWT	robust old male
ROM18	Tg p21GFP	AB/LWT	robust old male
YM19	AB	AB	young male
YM20	cyp21a/+	AB/LWT	young male
YM21	cyp21a/+	AB/LWT	young male
YM22	2FERV-LTRS 1736-1/+	Nacre	young male
YM23	2FERV-LTRS 1736-1/+	Nacre	young male
YM24	2FERV-LTRS 1736-1/+	Nacre	young male
