# Supplementary material for: Assessing frailty in aged zebrafish using a quick pseudo-frailty index
Source: Biol Open. 2026 Apr 24;15(4):bio062345. doi: 10.1242/bio.062345 (PMC13148474; doi:10.1242/bio.062345)
Supplement: Dataset 3. [file biolopen-15-062345-Dataset3.xlsx]

## Sheet: BMI
Average expert score is calculated from the tabs "Female raw expert data" or "Male raw expert data". In order to get the normalised indexed score (i.e.with a maximum overall score of 1), the orignal score was divided by 5.
	Average expert score		BMI (g/cm2)
Fish_ID	Original	Index	Females	Male
258	1.14286	0.228571	0.0571959
263	1.14286	0.228571	0.0756445
278	0.714286	0.142857	0.0718186
279	0.571429	0.114286	0.0608791
309	2.14286	0.428571	0.0624203
336	1	0.2	0.0902827
264	0.785714	0.157143	0.0816464
300	1.28571	0.257143	0.0571163
307	2.28571	0.457143	0.0567207
291	1	0.2	0.0800102
241	2.28571	0.457143	0.0698927
6	3.5	0.7	0.0483442
305	3.42857	0.685714	0.0653082
292	2.07143	0.414286	0.0864494
251	0.857143	0.171429	0.0659158
301	3.28571	0.657143	0.0639258
289	3.5	0.7	0.0666222
290	2.92857	0.585714	0.0701667
308	0.571429	0.114286	0.0501515
293	2.64286	0.528571	0.0583409
253	3.35714	0.671429	0.0437892
245	3.42857	0.685714	0.0625037
303	4.71429	0.942857	0.0384252
246	4.35714	0.871429	0.0528994
275	3.85714	0.771429	0.0472114
277	3.28571	0.657143	0.0513747
302	4.92857	0.985714	0.0346993
304	3.35714	0.671429	0.0486143
337	4.78571	0.957143	0.0390692
306	4.67857	0.935714	0.0331466
4	1.85714	0.371429		0.0482592
37	1.42857	0.285714		0.0496661
205	0.571429	0.114286		0.0489706
40	4.07143	0.814286		0.0464939
339	0.5	0.1		0.0598403
348	2.92857	0.585714		0.0535459
197	1.14286	0.228571		0.0496127
350	0.857143	0.171429		0.0465361
41	1.71429	0.342857		0.0475178
103	2.35714	0.471429		0.0557374
199	1.14286	0.228571		0.0510247
38	2.5	0.5		0.057117
1	3.57143	0.714286		0.0433125
343	3.57143	0.714286		0.0397943
102	4.57143	0.914286		0.0456859
206	2.35714	0.471429		0.0416373
344	3.5	0.7		0.0448541
349	2.85714	0.571429		0.0410837
260	3.64286	0.728571		0.0510968
112	2.92857	0.585714		0.056266
3	3.5	0.7		0.0303724
202	4.35714	0.871429		0.0395243
272	3.14286	0.628571		0.0544162
198	4.71429	0.942857		0.0283428
2	4.35714	0.871429		0.0332154
338	2.35714	0.471429		0.0412555
97	2.42857	0.485714		0.0381796
204	2.85714	0.571429		0.0733983
340	4.42857	0.885714		0.0387552
98	2.5	0.5		0.0404924

## Sheet: Spinal_height
Average expert score is calculated from the tabs "Female raw expert data" or "Male raw expert data". In order to get the normalised indexed score (i.e.with a maximum overall score of 1), the orignal score was divided by 5.
	Average expert score		Spinal height (cm)
Fish_ID	Original	Indexed	Female	Male
258	1.14286	0.228571	0.4
263	1.14286	0.228571	0.47
278	0.714286	0.142857	0.45
279	0.571429	0.114286	0.37
309	2.14286	0.428571	0.47
336	1	0.2	0.45
264	0.785714	0.157143	0.46
300	1.28571	0.257143	0.33
307	2.28571	0.457143	0.38
291	1	0.2	0.46
241	2.28571	0.457143	0.63
6	3.5	0.7	0.43
305	3.42857	0.685714	0.57
292	2.07143	0.414286	0.56
251	0.857143	0.171429	0.36
301	3.28571	0.657143	0.52
289	3.5	0.7	0.74
290	2.92857	0.585714	0.8
308	0.571429	0.114286	0.42
293	2.64286	0.528571	0.23
253	3.35714	0.671429	0.72
245	3.42857	0.685714	0.7
303	4.71429	0.942857	0.54
246	4.35714	0.871429	0.76
275	3.85714	0.771429	0.66
277	3.28571	0.657143	0.63
302	4.92857	0.985714	0.31
304	3.35714	0.671429	0.64
337	4.78571	0.957143	0.49
306	4.67857	0.935714	0.29
4	1.85714	0.371429		0.31
37	1.42857	0.285714		0.25
205	0.571429	0.114286		0.34
40	4.07143	0.814286		0.31
339	0.5	0.1		0.37
348	2.92857	0.585714		0.39
197	1.14286	0.228571		0.299
350	0.857143	0.171429		0.33
41	1.71429	0.342857		0.37
103	2.35714	0.471429		0.32
199	1.14286	0.228571		0.33
38	2.5	0.5		0.32
1	3.57143	0.714286		0.4
343	3.57143	0.714286		0.33
102	4.57143	0.914286		0.31
206	2.35714	0.471429		0.33
344	3.5	0.7		0.29
349	2.85714	0.571429		0.22
260	3.64286	0.728571		0.54
112	2.92857	0.585714		0.42
3	3.5	0.7		0.24
202	4.35714	0.871429		0.31
272	3.14286	0.628571		0.58
198	4.71429	0.942857		0.26
2	4.35714	0.871429		0.32
338	2.35714	0.471429		0.4
97	2.42857	0.485714		0.397
204	2.85714	0.571429		0.44
340	4.42857	0.885714		0.35
98	2.5	0.5		0.223

## Sheet: Width_lenght
Average expert score is calculated from the tabs "Female raw expert data" or "Male raw expert data". In order to get the normalised indexed score (i.e.with a maximum overall score of 1), the orignal score was divided by 5.
	Average expert score		Width/length
Fish_ID	Original	Indexed	Female	Male
258	1.14286	0.228571	0.236753
263	1.14286	0.228571	0.292475
278	0.714286	0.142857	0.261204
279	0.571429	0.114286	0.26752
309	2.14286	0.428571	0.272775
336	1	0.2	0.302606
264	0.785714	0.157143	0.291449
300	1.28571	0.257143	0.261357
307	2.28571	0.457143	0.256191
291	1	0.2	0.291236
241	2.28571	0.457143	0.264723
6	3.5	0.7	0.234846
305	3.42857	0.685714	0.276021
292	2.07143	0.414286	0.281018
251	0.857143	0.171429	0.272315
301	3.28571	0.657143	0.283081
289	3.5	0.7	0.248038
290	2.92857	0.585714	0.267882
308	0.571429	0.114286	0.240899
293	2.64286	0.528571	0.264076
253	3.35714	0.671429	0.215579
245	3.42857	0.685714	0.262702
303	4.71429	0.942857	0.193223
246	4.35714	0.871429	0.220226
275	3.85714	0.771429	0.248374
277	3.28571	0.657143	0.25
302	4.92857	0.985714	0.180068
304	3.35714	0.671429	0.279906
337	4.78571	0.957143	0.19928
306	4.67857	0.935714	0.159227
4	1.85714	0.371429		0.234506
37	1.42857	0.285714		0.254696
205	0.571429	0.114286		0.241428
40	4.07143	0.814286		0.255229
339	0.5	0.1		0.256325
348	2.92857	0.585714		0.235415
197	1.14286	0.228571		0.241168
350	0.857143	0.171429		0.242291
41	1.71429	0.342857		0.232114
103	2.35714	0.471429		0.249578
199	1.14286	0.228571		0.218781
38	2.5	0.5		0.275398
1	3.57143	0.714286		0.232275
343	3.57143	0.714286		0.225795
102	4.57143	0.914286		0.200698
206	2.35714	0.471429		0.23138
344	3.5	0.7		0.217147
349	2.85714	0.571429		0.189937
260	3.64286	0.728571		0.244158
112	2.92857	0.585714		0.261657
3	3.5	0.7		0.205647
202	4.35714	0.871429		0.201127
272	3.14286	0.628571		0.242424
198	4.71429	0.942857		0.184056
2	4.35714	0.871429		0.212766
338	2.35714	0.471429		0.203114
97	2.42857	0.485714		0.203845
204	2.85714	0.571429		0.210716
340	4.42857	0.885714		0.200486
98	2.5	0.5		0.212585

## Sheet: Tumour
Average expert score is calculated from the tabs "Female raw expert data" or "Male raw expert data". In order to get the normalised indexed score (i.e.with a maximum overall score of 1), the orignal score was divided by 5.
	Average expert score		Occurrence of tumour
Fish_ID	Original	Indexed	Female	Male
258	1.14286	0.228571	0
263	1.14286	0.228571	0
278	0.714286	0.142857	0
279	0.571429	0.114286	0
309	2.14286	0.428571	0
336	1	0.2	0
264	0.785714	0.157143	0
300	1.28571	0.257143	0
307	2.28571	0.457143	0
291	1	0.2	0
241	2.28571	0.457143	0
6	3.5	0.7	0
305	3.42857	0.685714	0
292	2.07143	0.414286	0
251	0.857143	0.171429	0
301	3.28571	0.657143	1
289	3.5	0.7	0
290	2.92857	0.585714	0
308	0.571429	0.114286	0
293	2.64286	0.528571	0
253	3.35714	0.671429	0
245	3.42857	0.685714	1
303	4.71429	0.942857	0
246	4.35714	0.871429	0
275	3.85714	0.771429	0
277	3.28571	0.657143	0
302	4.92857	0.985714	0
304	3.35714	0.671429	0
337	4.78571	0.957143	0
306	4.67857	0.935714	0
4	1.85714	0.371429		0
37	1.42857	0.285714		0
205	0.571429	0.114286		0
40	4.07143	0.814286		0
339	0.5	0.1		0
348	2.92857	0.585714		0
197	1.14286	0.228571		0
350	0.857143	0.171429		0
41	1.71429	0.342857		0
103	2.35714	0.471429		0
199	1.14286	0.228571		0
38	2.5	0.5		1
1	3.57143	0.714286		0
343	3.57143	0.714286		0
102	4.57143	0.914286		0
206	2.35714	0.471429		0
344	3.5	0.7		0
349	2.85714	0.571429		0
260	3.64286	0.728571		0
112	2.92857	0.585714		0
3	3.5	0.7		0
202	4.35714	0.871429		0
272	3.14286	0.628571		1
198	4.71429	0.942857		1
2	4.35714	0.871429		0
338	2.35714	0.471429		0
97	2.42857	0.485714		0
204	2.85714	0.571429		1
340	4.42857	0.885714		0
98	2.5	0.5		0

## Sheet: Fin degredation
Average expert score is calculated from the tabs "Female raw expert data" or "Male raw expert data". In order to get the normalised indexed score (i.e.with a maximum overall score of 1), the orignal score was divided by 5.
	Average expert score		Occurrence of fin degredation
Fish_ID	Original	Indexed	Female	Male
258	1.14286	0.228571	0
263	1.14286	0.228571	0
278	0.714286	0.142857	0
279	0.571429	0.114286	0
309	2.14286	0.428571	0
336	1	0.2	0
264	0.785714	0.157143	0
300	1.28571	0.257143	0
307	2.28571	0.457143	0
291	1	0.2	0
241	2.28571	0.457143	0
6	3.5	0.7	0
305	3.42857	0.685714	0
292	2.07143	0.414286	0
251	0.857143	0.171429	1
301	3.28571	0.657143	0
289	3.5	0.7	0
290	2.92857	0.585714	0
308	0.571429	0.114286	0
293	2.64286	0.528571	0
253	3.35714	0.671429	0
245	3.42857	0.685714	1
303	4.71429	0.942857	0
246	4.35714	0.871429	0
275	3.85714	0.771429	0
277	3.28571	0.657143	1
302	4.92857	0.985714	1
304	3.35714	0.671429	0
337	4.78571	0.957143	0
306	4.67857	0.935714	0
4	1.85714	0.371429		0
37	1.42857	0.285714		0
205	0.571429	0.114286		0
40	4.07143	0.814286		0
339	0.5	0.1		0
348	2.92857	0.585714		0
197	1.14286	0.228571		0
350	0.857143	0.171429		0
41	1.71429	0.342857		0
103	2.35714	0.471429		0
199	1.14286	0.228571		0
38	2.5	0.5		0
1	3.57143	0.714286		0
343	3.57143	0.714286		0
102	4.57143	0.914286		0
206	2.35714	0.471429		1
344	3.5	0.7		0
349	2.85714	0.571429		0
260	3.64286	0.728571		0
112	2.92857	0.585714		0
3	3.5	0.7		0
202	4.35714	0.871429		1
272	3.14286	0.628571		1
198	4.71429	0.942857		0
2	4.35714	0.871429		0
338	2.35714	0.471429		0
97	2.42857	0.485714		0
204	2.85714	0.571429		0
340	4.42857	0.885714		0
98	2.5	0.5		1

## Sheet: index_v_expert
Average expert score is calculated from the tabs "Female raw expert data" or "Male raw expert data". In order to get the normalised indexed score (i.e.with a maximum overall score of 1), the orignal score was divided by 5.
	Average expert score		Frailty index
Fish_ID	Original	Indexed	Original	Optimised
258	1.14286	0.228571	0	0
263	1.14286	0.228571	0	0
278	0.714286	0.142857	0	0
279	0.571429	0.114286	0	0
309	2.14286	0.428571	0	0
336	1	0.2	0	0
264	0.785714	0.157143	0	0
300	1.28571	0.257143	0	0
307	2.28571	0.457143	0	0
291	1	0.2	0	0
241	2.28571	0.457143	0.2	0.192
6	3.5	0.7	0.2	0.176
305	3.42857	0.685714	0.2	0.192
292	2.07143	0.414286	0.2	0.0384
251	0.857143	0.171429	0.2	0
301	3.28571	0.657143	0.2	0.284
289	3.5	0.7	0.2	0.192
290	2.92857	0.585714	0.2	0.192
308	0.571429	0.114286	0.2	0.176
293	2.64286	0.528571	0.2	0.192
253	3.35714	0.671429	0.6	0.717
245	3.42857	0.685714	0.6	0.476
303	4.71429	0.942857	0.4	0.525
246	4.35714	0.871429	0.6	0.717
275	3.85714	0.771429	0.4	0.368
277	3.28571	0.657143	0.6	0.368
302	4.92857	0.985714	0.6	0.525
304	3.35714	0.671429	0.4	0.368
337	4.78571	0.957143	0.4	0.525
306	4.67857	0.935714	0.4	0.525
4	1.85714	0.371429	0	0
37	1.42857	0.285714	0	0
205	0.571429	0.114286	0	0
40	4.07143	0.814286	0	0
339	0.5	0.1	0	0
348	2.92857	0.585714	0	0
197	1.14286	0.228571	0	0
350	0.857143	0.171429	0	0
41	1.71429	0.342857	0	0
103	2.35714	0.471429	0	0
199	1.14286	0.228571	0.2	0.258
38	2.5	0.5	0.2	0.12
1	3.57143	0.714286	0.2	0.264
343	3.57143	0.714286	0.2	0.258
102	4.57143	0.914286	0.2	0.258
206	2.35714	0.471429	0.2	0
344	3.5	0.7	0.2	0.258
349	2.85714	0.571429	0.2	0.258
260	3.64286	0.728571	0.2	0.264
112	2.92857	0.585714	0.2	0.264
3	3.5	0.7	0.4	0.616
202	4.35714	0.871429	0.6	0.616
272	3.14286	0.628571	0.6	0.384
198	4.71429	0.942857	0.6	0.736
2	4.35714	0.871429	0.4	0.616
338	2.35714	0.471429	0.4	0.522
97	2.42857	0.485714	0.4	0.616
204	2.85714	0.571429	0.6	0.642
340	4.42857	0.885714	0.4	0.616
98	2.5	0.5	0.6	0.616

## Sheet: Female raw expert data
	Fish ID
Scorer_id	15	16	17	29	44	42	131	28	30
Frailty score	0	0	0	0	0	0	0	0	0
P1	0	0	0	0	1	2	0	0	1
P2	0	1	1	0	0	0	0	0	0
P3	0	1	0	0	0	1	0	0	0
P4	0	0	0	0	0	0	0	0	0
P5	0	0	0	0	0	0	0	0	0
P6	1	0	0	0	3	3	1	0	2
P7	0	0	0	0	2.5	3	0	2	2
Average experts	0.142857	0.285714	0.142857	0	0.928571	1.28571	0.142857	0.285714	0.714286
	Fish ID
Scorer_id	258	263	278	279	309	336	264	300	307	291
Frailty score	0	0	0	0	0	0	0	0	0	0
P1	1	0	1	1	1	0	0.5	1	2	1
P2	2	1	0	0	3	2	1	2	2	1
P3	0	1	0	0	0	1	0	2	3	0
P4	0	1	1	0	2	0	1	1	3	1
P5	1	1	0	0	2	0	0	0	0	0
P6	3	2	1	1	4	4	3	2	3	3
P7	1	2	2	2	3	0	0	1	3	1
Average experts	1.14286	1.14286	0.714286	0.571429	2.14286	1	0.785714	1.28571	2.28571	1
	Fish ID
Scorer_id	241	6	305	292	251	301	289	290	308	293
Frailty score	1	1	1	1	1	1	1	1	1	1
P1	2	3.5	2.5	0	1	3	3	3	2	3
P2	2	3	4	3	0	4	4	3	0	2
P3	2	2	3	3.5	1	2.5	3.5	3.5	0	3
P4	3	4	3.5	2	1	3.5	4	3.5	1	3.5
P5	2	4	3	1	0	3	3	1	0	1
P6	3	4	4	3	3	4	4	3	1	3
P7	2	4	4	2	0	3	3	3.5	0	3
Average experts	2.28571	3.5	3.42857	2.07143	0.857143	3.28571	3.5	2.92857	0.571429	2.64286
	Fish ID
Scorer_id	253	245	303	246	275	277	302	304	337	306
Frailty score	3	3	2	3	2	3	3	2	2	2
P1	4	3	4	4	3.5	3	4.5	3	4	4
P2	3	3	5	4	4	3	5	3	5	5
P3	2	3.5	4.5	4	4	2	5	3	4.5	4.5
P4	4.5	4.5	4.5	4.5	4.5	4.5	5	3.5	5	4.5
P5	3	4	5	4	3	3	5	3	5	5
P6	4	3	5	5	5	4	5	4	5	5
P7	3	3	5	5	3	3.5	5	4	5	4.75
Average experts	3.35714	3.42857	4.71429	4.35714	3.85714	3.28571	4.92857	3.35714	4.78571	4.67857

## Sheet: Male raw expert data
	Fish ID
Scorer_id	11	12	49	13	47	48	25	26	123	27
Frailty score	0	0	0	0	0	0	0	0	0	0
P1	0	0	0	0	0	0	0	0	0	0
P2	0	0	1	0	1	3	0	0	0	0
P3	0	3	3	2	2	4	0	0	0	0
P4	0	0	1	0	0	1	0	0	0	0
P5	0	0	0	0	0	0	0	0	0	0
P6	3	3	4	4	4	3	1	1	3	1
P7	3	3	3	2	1	0	0	0	0	0
average experts	0.857143	1.28571	1.71429	1.14286	1.14286	1.57143	0.142857	0.142857	0.428571	0.142857
	Fish ID
Scorer_id	4	37	205	40	339	348	197	350	41	103
Frailty score	0	0	0	0	0	0	0	0	0	0
P1	0	0	0	2	0.5	2.5	0	0	1	1.5
P2	1	1	1	4	0	3	1	0	3	2
P3	2	3	0	4	0	3	2	0	2	4
P4	1	1	0	4	0	4	1	2	1	1
P5	1	0	0	5	0	2	0	0	0	1
P6	4	4	2	5	3	4	3	3	3	4
P7	4	1	1	4.5	0	2	1	1	2	3
average experts	1.85714	1.42857	0.571429	4.07143	0.5	2.92857	1.14286	0.857143	1.71429	2.35714
	Fish ID
Scorer_id	199	38	1	343	102	206	344	349	260	112
Frailty score	1	1	1	1	1	1	1	1	1	1
P1	0	1	3	3	3.5	1	2.5	2	3	2.5
P2	0	2	3	2	5	0	2	1	3	3
P3	0	3.5	3.5	3.5	4	2.5	4	3	3	4
P4	1	2	4	4.5	4.5	3	4	3.5	4	2
P5	0	2	2	4	5	3	4	3	4	3
P6	3	4	5	4	5	4	5	4	4	3
P7	4	3	4.5	4	5	3	3	3.5	4.5	3
average experts	1.14286	2.5	3.57143	3.57143	4.57143	2.35714	3.5	2.85714	3.64286	2.92857
	Fish ID
Scorer_id	3	202	272	198	2	338	97	204	340	98
Frailty score	2	3	3	3	2	2	2	3	2	3
P1	3	3	3	4	3	2.5	2	2	3.5	1
P2	2	5	2	5	4	3	1	4	4.5	1
P3	4	5	2.5	4.5	4	2	2	4	4.5	2
P4	4	4	4	4.5	4.5	3	4	1	3.5	3.5
P5	3	4	2	5	5	1	2	4	5	3
P6	4	5	4	5	5	4	4	4	5	4
P7	4.5	4.5	4.5	5	5	1	2	1	5	3
average experts	3.5	4.35714	3.14286	4.71429	4.35714	2.35714	2.42857	2.85714	4.42857	2.5

## Sheet: DATA_SHEET_FEMALE
Fish_ID	BMI	Spine	WL	Tumour	Fin	Expert
258	0	0	0	0	0	0.228571
263	0	0	0	0	0	0.228571
278	0	0	0	0	0	0.142857
279	0	0	0	0	0	0.114286
309	0	0	0	0	0	0.428571
336	0	0	0	0	0	0.2
264	0	0	0	0	0	0.157143
300	0	0	0	0	0	0.257143
307	0	0	0	0	0	0.457143
291	0	0	0	0	0	0.2
241	0	0.2	0	0	0	0.457143
6	0.2	0	0	0	0	0.7
305	0	0.2	0	0	0	0.685714
292	0	0.2	0	0	0	0.414286
251	0	0	0	0	0.2	0.171429
301	0	0	0	0.2	0	0.657143
289	0	0.2	0	0	0	0.7
290	0	0.2	0	0	0	0.585714
308	0.2	0	0	0	0	0.114286
293	0	0.2	0	0	0	0.528571
253	0.2	0.2	0.2	0	0	0.671429
245	0	0.2	0	0.2	0.2	0.685714
303	0.2	0	0.2	0	0	0.942857
246	0.2	0.2	0.2	0	0	0.871429
275	0.2	0.2	0	0	0	0.771429
277	0.2	0.2	0	0	0.2	0.657143
302	0.2	0	0.2	0	0.2	0.985714
304	0.2	0.2	0	0	0	0.671429
337	0.2	0	0.2	0	0	0.957143
306	0.2	0	0.2	0	0	0.935714

## Sheet: DATA_SHEET_MALE
Fish_ID	BMI	Spine	WL	Tumour	Fin	Expert
4	0	0	0	0	0	0.371429
37	0	0	0	0	0	0.285714
205	0	0	0	0	0	0.114286
40	0	0	0	0	0	0.814286
339	0	0	0	0	0	0.1
348	0	0	0	0	0	0.585714
197	0	0	0	0	0	0.228571
350	0	0	0	0	0	0.171429
41	0	0	0	0	0	0.342857
103	0	0	0	0	0	0.471429
199	0	0	0.2	0	0	0.228571
38	0	0	0	0.2	0	0.5
1	0	0.2	0	0	0	0.714286
343	0	0	0.2	0	0	0.714286
102	0	0	0.2	0	0	0.914286
206	0	0	0	0	0.2	0.471429
344	0	0	0.2	0	0	0.7
349	0	0	0.2	0	0	0.571429
260	0	0.2	0	0	0	0.728571
112	0	0.2	0	0	0	0.585714
3	0.2	0	0.2	0	0	0.7
202	0.2	0	0.2	0	0.2	0.871429
272	0	0.2	0	0.2	0.2	0.628571
198	0.2	0	0.2	0.2	0	0.942857
2	0.2	0	0.2	0	0	0.871429
338	0	0.2	0.2	0	0	0.471429
97	0.2	0	0.2	0	0	0.485714
204	0	0.2	0.2	0.2	0	0.571429
340	0.2	0	0.2	0	0	0.885714
98	0.2	0	0.2	0	0.2	0.5

[truncated: 1 more sheets: SAMPLE SHEET FOR INDEX CALCULAT]
